# Supplementary material for: Admission vital signs as predictors of COVID-19 mortality: a retrospective cross-sectional study
Source: BMC Emerg Med. 2022 Apr 29;22:68. doi: 10.1186/s12873-022-00631-7 (PMC9051839; doi:10.1186/s12873-022-00631-7)
Supplement: Supplementary file 1 — Additional file 1. [file 12873_2022_631_MOESM1_ESM.xlsx]

## Sheet: Dataset
STUDY DATASET
Patient	Age (years)	Gender	Race	Glucose (mmol/l)	Systolic BP (mmHg)	Diastolic BP (mmHg)	Temperature (degree Celsius)	Heart Rate (beats/minute)	Respiratory Rate (breaths/minute)	Oxygen Saturation (%)	DM	HIV	Hypertension	Asthma/COPD	Duration of Hospital Stay (days)	Death
1	45	0	1	15.4	130	92	36.5	135	59		1	1	0	0	1	1
2	70	1	2	17.5	119	55	36.1	91	20	74	1	0	1	0	11	1
3	70	0	1	16.2	149	90	36.7	120	30	78	1	0	0	0	9	1
4	37	1	1	28.3	174	79	36.3	113	18	96	1	1	1	0	9	1
5	59	1	1	15.4	126	72	36.7	82	22	84	1	0	1	0	7	0
6	70	0	1	17.6	142	58	36.0	70	20		1	0	1	0	13	1
7	75	1	2	12.6	145	82	36.0	113	22	92	1	0	1	0	10	0
8	32	0	1	20.4	143	97	37.6	102	20	95	1	0	0	0	1	0
9	59	0	1	14.9	144	87	38.7	111	18	95	1	1	1	1	13	0
10	57	0	1	15	101	71	36.6	88	22	94	1	0	1	0	10	0
11	42	0	1	14	127	79	36.7	82	24	91	1	1	0	0	6	0
12	53	1	1	18.2	151	79	38.0	85	22	72	1	0	0	0	14	0
13	65	1	1	18.9	143	73	36.2	88	36	87	1	0	1	0	7	1
14	68	0	1	13.1	116	60	36.4	104	20	85	1	0	1	0	2	1
15	46	1	1	23.4	123	73	36.6	134	32	69	1	1	1	0	3	1
16	67	0	1	16.3	112	73	36.1	80	30		1	0	1	0	18	1
17	32	0	1	20.4	143	97	37.6	102	20	95	1	0	0	0	1	0
18	56	1	1	22.4	149	79	38.6	87	20	98	1	0	1	0	11	0
19	49	1	1	21.2	120	84	37.4	88	20	96	1	0	0	0	13	0
20	66	0	1	13.5	100	79	36.7	117	30	83	1	0	1	0	9	0
21	43	1	1	32.5	118	77	36.5	94	28	100	1	1	0	0	8	0
22	61	0	1	28.1	153	46	36.3	94	24	93	1	0	1	0	10	0
23	51	0	1	13.5	117	74	36.6	89	22	92	1	0	0	0	9	0
24	77	0	1	10	144	88	36.8	107	20	100	1	0	1	0	13	1
25	63	1	1	13.2	109	73	36.5	96	30	99	1	0	1	0	4	0
26	53	1	4	12.7	103	61	37.6	96	22	88	1	0	0	0	5	0
27	52	1	1	16.1	107	73	36.6	100	20	98	1	0	0	0	5	0
28	83	0	4	10.3	86	53	34.7	121	30	84	1	0	1	0	6	1
29	69	1	1	17.1	178	80	36.8	111	22	76	1	0	1	0	4	1
30	51	1	2	11.3	142	80	36.3	84	22	89	1	0	0	0	7	0
31	52	1	4	26.9	126	96	37.0	112	26	69	1	0	1	0	1	1
32	61	1	1	13.4	128	66	36.3	90	20	92	1	0	1	0	5	0
33	50	0	1	13.4	121	87	36.2	82	25	98	1	0	1	0	8	0
34	63	0	1	19.4	120	80	36.0	113	26	98	1	0	1	0	5	1
35	72	1	1	22.8	121	72	36.7	100	22	85	1	0	0	0	15	0
36	50	1	1	18.9	124	67	36.5	84	20	98	1	1	0	0	3	0
37	65	1	1	18.9	143	73	36.8	88	36	87	1	0	1	0	7	1
38	64	0	1	12.7	110	84	36.4	70	20	98	1	0	1	0	19	1
39	72	1	1	12.9	154	79	36.5	99	22	99	1	0	1	0	4	0
40	70	0	4	17	137	88	36.1	120	20	98	1	0	1	0	12	1
41	56	0	1	20.8	200	111	36.5	101	18	99	1	0	1	0	6	0
42	47	1	1	28.5	128	74	36.5	89	22	98	1	1	0	0	5	0
43	47	1	1	19.7	126	87	36.4	97	20	91	1	0	1	0	4	0
44	63	0	1	14.2	147	93	36.5	93	30	83	1	0	1	0	2	0
45	80	1	4	16.7	129	71	36.7	87	16	89	1	0	1	0	5	0
46	58	1	2	18.4	128	79	36.4	88	24	88	1	0	1	1	36	0
47	72	0	1	30.8	132	83	36.5	96	41	74	1	0	1	0	3	0
48	50	1	1	16.4	157	102	36.4	119	24	89	1	1	1	0	10	0
49	47	1	1	23.2	125	74	36.5	89	22	98	1	1	0	0	5	0
50	71	0	1	10	76	51	35.5	99	24	88	1	0	1	0	30	1
51	47	0	1	16.2	92	52	37.0	97	22	82	1	1	0	0	3	0
52	49	0	4	14.7	120	80	37.0	102	20	89	1	0	1	0	4	0
53	81	0	1	5.7	101	68	36.4	95	22	92	1	0	1	0	9	0
54	78	0	1	6	93	49	36.6	97	24		1	0	1	0	13	1
55	63	0	1	8.1	112	73	36.4	89	25	84	1	0	1	0	5	0
56	66	1	1	8.1	117	67	36.4	98	18	81	1	0	0	1	31	0
57	79	0	4	7.4	153	80	36.5	105	21	88	1	0	1	0	25	0
58	61	0	1	8.3	125	73	36.3	88	24	92	1	0	1	0	10	0
59	26	0	1	4.1	110	68	37.0	120	18	95	1	1	0	0	12	0
60	64	0	1	7.5	135	80	36.5	96	20	94	1	0	0	0	5	0
61	34	1	4	5.5	127	85	38.0	108	24	98	1	0	0	1	1	0
62	38	0	1	9.8	107	65	36.5	80	36	95	1	1	1	0	7	0
63	45	1	1	5.2	152	86	36.6	103	24	82	1	0	1	0	7	1
64	59	0	1	8.1	107	68	37.3	89	22	94	1	0	1	0	8	0
65	56	0	1	8.2	111	80	36.7	78	20	100	1	0	1	0	3	0
66	57	1	1	8.2	96	60	38.1	78	21	77	1	0	1	0	8	0
67	68	0	1	7.5	137	70	36.5	99	18	89	1	1	0	0	6	0
68	75	0	2	8.6	130	79	36.7	91	22	98	1	0	1	0	5	0
69	65	0	1	7.4	140	80	36.4	90	18	97	1	0	1	0	17	0
70	70	0	1	8.9	148	100	36.5	88	22	98	1	0	1	0	4	0
71	68	0	1	7.9	128	76	36.5	84	17	99	1	0	1	0	10	0
72	35	1	1	7.8	114	77	36.7	122	24	90	1	0	0	0	1	0
73	88	0	1	4.4	120	80	36.2	89	30	98	1	0	1	0	4	0
74	57	0	1	8.3	124	74	36.0	86	20	98	1	1	1	0	5	0
75	43	0	1	7.2	127	80	36.7	84	20	99	1	1	1	0	18	0
76	68	0	1	8.7	134	91	36.5	85	30	91	1	0	1	1	23	1
77	85	1	1	7.5	129	60	37.6	90	20	98	1	0	1	0	16	0
78	59	0	1	9.4	111	65	36.2	90	22	90	1	0	0	0	3	0
79	87	0	4	6.2	126	76	36.5	83	22	97	1	0	1	0	1	0
80	55	0	1	16.1	165	80	36.5	111	20	74	0	0	1	0	11	1
81	62	0	1	10.8	149	84	36.6	102	20	86	0	0	1	0	8	0
82	69	0	1	18	88	72	37.6	108	20	89	0	0	0	0	10	1
83	67	1	1	12.3	102	47	36.0	125	23	77	0	0	1	0	7	0
84	63	0	1	15.1	156	84	36.6	85	26	92	0	1	0	0	26	1
85	53	0	1	13.3	93	58	36.6	97	28	65	0	0	1	0	7	1
86	72	0	1	10.6	126	75	36.7	60	22	97	0	0	1	0	1	1
87	48	0	1	11.1	127	77	36.3	100	20	88	0	1	1	1	12	0
88	55	1	1	11.2	130	49	36.5	75	20	91	0	0	0	0	9	0
89	47	1	1	10.2	135	90	36.5	114	28	90	0	1	0	0	6	1
90	64	0	1	19.9	138	91	36.7	106	22	84	0	0	1	0	5	0
91	41	1	1	10	117	77	36.6	120	18	87	0	0	0	0	3	0
92	59	0	1	11	136	92	36.2	84	20	85	0	0	0	0	7	1
93	90	0	2	10.2	130	43	36.7	102	20	98	0	0	1	0	3	1
94	51	1	1	13.8	139	88	36.5	104	18	84	0	0	0	0	2	0
95	65	1	1	10.8	123	49	35.7	75	26	95	0	0	1	0	2	1
96	64	1	4	10.3	137	87	36.6	70	26	85	0	0	0	0	3	0
97	60	0	1	18.4	138	83	37.0	99	22	93	0	0	0	0	4	0
98	34	1	1	15.7	109	76	36.7	100	28	88	0	1	0	0	4	0
99	74	1	4	19.8	86	42	36.2	109	24	75	0	0	1	0	1	1
100	60	0	1	17.1	97	50	36.6	84	20	98	0	0	0	0	5	0
101	45	0	1	10.8	144	83	38.1	101	24	86	0	1	0	0	16	1
102	58	1	1	5.1	138	64	36.5	84	30	91	0	0	0	0	5	0
103	39	0	1	7.9	90	56	36.5	125	26	84	0	1	0	0	10	0
104	27	0	1	3.6	114	44	36.5	109	20	100	0	1	0	0	4	0
105	34	1	1	5	121	74	36.6	90	20	92	0	0	0	0	1	0
106	23	1	1	5	154	74	36.0	108	20	97	0	0	0	0	6	0
107	59	1	1	6.7	108	61	36.4	82	18	77	0	0	0	0	7	0
108	42	1	1	7.4	128	72	36.5	109	20	96	0	0	0	0	9	0
109	59	0	1	6.8	135	66	36.2	84	21	85	0	0	0	0	5	1
110	56	1	4	7.3	149	92	36.3	83	20	91	0	1	1	0	8	1
111	25	1	1	5.4	121	52	36.3	102	17	100	0	0	0	0	7	0
112	47	0	1	5.6	106	62	36.6	75	20	100	0	0	0	0	3	0
113	19	1	1	7.2	110	70	36.5	76	22	98	0	0	0	1	17	0
114	62	0	1	4.9	141	78	36.8	101	20	98	0	1	1	0	5	0
115	75	1	1	6.2	177	70	38.0	93	18	92	0	0	1	0	17	1
116	23	0	1	5	120	81	36.4	91	20	97	0	0	0	0	2	0
117	38	0	4	7.9	126	81	36.8	89	20	98	0	0	0	0	1	0
118	75	1	1	8	130	79	36.5	78	20	99	0	1	0	0	2	0
119	64	1	4	6.7	137	87	36.6	70	26	85	0	0	0	0	10	0
120	32	0	1	7	133	88	36.7	127	27	89	0	1	0	0	9	0
121	66	0	1	5.6	164	99	36.7	100	24	80	0	0	1	0	5	0
122	57	1	1	6.5	110	68	36.5	80	26	90	0	0	0	0	7	0
123	45	0	1	7.5	136	89	36.5	80	20	94	0	0	1	0	3	0
124	58	0	1	4.4	96	68	36.3	93	24	71	0	0	0	0	2	1
125	40	0	1	5.6	113	65	36.5	98	20	97	0	1	0	0	16	0
126	57	1	1	6.2	113	75	36.2	85	20	99	0	0	0	0	5	0
127	39	0	1	6.6	120	77	36.7	86	20	100	0	1	0	0	1	0
128	75	0	1	8	180	95	36.3	96	26	96	0	0	0	0	1	0
129	45	0	1	6.3	128	80	37.6	96	28	96	0	1	0	0	3	0
130	58	1	1	4.8	177	104	37.2	101	20	86	0	1	0	0	6	0
131	70	0	1	5.3	172	98	36.3	112	28	88	0	0	1	0	4	0
132	45	0	1	5.4	118	67	36.6	93	22	98	0	0	0	0	1	0
133	45	1	1	8.8	138	72	36.7	76	20	94	0	1	0	0	5	0
134	27	1	1	9.1	133	78	36.5	97	32	79	0	1	0	0	9	1
135	45	1	1	8.4	144	83	38.1	101	24	86	0	1	0	0	16	1
136	24	1	1	5.6	115	65	36.8	87	20	98	0	0	0	0	3	0
137	29	1	4	5.5	100	65	36.8	68	20	97	0	0	0	0	3	0
138	20	0	1	5.7	122	74	36.8	80	20	97	0	0	0	0	4	0
139	64	0	1	4.8	138	82	36.7	106	22	84	0	0	1	0	4	0
140	14	1	1	8.4	112	79	36.8	89	20	98	0	0	0	1	2	0
141	71	1	1	9.4	116	59	36.9	92	28	86	0	1	0	0	1	1
142	31	0	1	6.7	125	99	36.6	92	24	98	0	0	0	0	2	0
143	60	0	1	5.2	132	57	37.9	99	22	100	0	0	0	0	11	0
144	56	0	1	4.9	135	79	36.6	99	20	98	0	0	0	0	1	0
145	34	1	1	8.6	130	87	36.3	115	32	90	0	0	0	0	1	0
146	63	0	1	6.9	112	75	37.0	86	26	69	0	0	1	0	15	1
147	45	0	1	6.3	128	80	37.6	96	28	96	0	1	0	0	4	0
148	39	0	1	4.9	120	75	36.6	96	19	100	0	1	0	0	1	0
149	39	0	1	4.6	100	86	36.7	84	20	94	0	0	0	0	22	0
150	83	0	1	8.9	122	67	36.2	64	20	98	0	0	0	0	5	0
151	71	0	1	7.6	90	68	36.3	67	20	96	0	0	1	0	5	0
152	42	1	1	7.4	132	72	37.2	88	20	98	0	0	0	0	9	0
153	76	0	1	3.9	110	79	36.7	71	20	96	0	1	1	0	20	0
154	24	0	1	3.5	145	88	37.0	77	20	100	0	0	0	0	1	0
155	51	0	1	4.6	123	70	36.7	78	22	99	0	1	0	0	2	0
156	58	0	4	7.8	103	60	36.6	78	18	100	0	0	1	0	1	0
157	26	0	1	4.6	120	79	36.6	92	20	99	0	0	0	0	7	0
158	51	1	1	5.2	134	81	36.7	89	22	94	0	1	0	0	10	0
159	67	1	1	4	127	67	36.7	76	24	87	0	0	0	0	1	1
160	37	0	1	5.6	113	89	36.6	104	20	100	0	1	0	0	3	0
161	51	1	1	7.4	126	76	36.3	78	18	94	0	1	0	0	2	0
162	66	0	1	6	102	72	36.6	102	20	96	0	1	0	0	6	0
163	65	0	1	8.9	109	76	36.9	98	20	100	0	0	0	0	8	0
164	30	1	1	6.3	133	72	36.3	74	20	98	0	0	0	0	2	0
165	63	0	1	3.9	124	76	36.7	79	20	96	0	0	0	0	4	0
166	37	0	1	9	122	78	37.1	111	18	96	0	0	0	0	7	0
167	23	1	1	8.3	114	70	36.7	82	19	98	0	0	0	0	5	0
168	27	0	1	5.6	134	88	36.9	80	20	99	0	1	0	0	4	0
169	45	0	1	7.2	105	72	36.5	87	22	84	0	1	1	0	6	0
170	76	1	1	5.9	104	60	36.5	76	30	77	0	0	1	0	1	1
171	58	0	1	8.8	118	78	36.3	117	20	97	0	1	0	0	1	0
172	93	0	1	7.5	99	44	36.5	89	22	88	0	0	1	0	5	1
173	23	1	1	4.8	106	58	38.6	100	20	100	0	0	0	0	1	0
174	52	1	4	5.1	151	106	36.5	116	20	96	0	0	1	0	3	0
175	40	0	1	6	111	76	36.5	95	20	98	0	1	0	0	3	0
176	38	1	1	6.7	140	72	38.9	99	30	99	0	1	0	0	7	0
177	24	0	1	4.4	115	64	36.8	102	24	96	0	0	0	0	2	0
178	24	1	1	8.7	115	69	36.5	95	23	97	0	0	0	0	1	0
179	50	1	4	6.5	114	74	36.5	90	20	99	0	0	0	0	9	0
180	49	0	1	9.4	140	69	36.6	84	20	100	0	0	0	0	3	0
181	34	0	1	3.6	137	96	37.5	86	20	92	0	1	0	0	5	0
182	18	1	1	5.7	105	87	36.5	120	18	98	0	0	0	0	2	0
183	51	0	1	5	130	70	36.4	80	18	100	0	0	0	0	3	0
184	62	0	2	5.7	104	57	36.7	100	22	99	0	0	0	1	2	1
185	40	0	1	4.9	123	89	36.5	91	20	98	0	1	1	0	5	0
186	50	1	1	5.5	154	102	38.5	116	24	97	0	0	1	0	20	0
187	77	0	1	5.1	147	93	36.5	93	30	70	0	0	1	0	12	0
188	47	1	1	6.2	144	88	36.1	113	24	86	0	0	0	0	10	0
189	43	0	1	6	91	58	36.5	94	16	98	0	0	0	0	1	0
190	32	0	1	7.5	124	75	36.7	85	22	75	0	0	0	0	5	0
191	79	0	1	8.2	128	62	36.5	101	24	97	0	0	1	0	20	1
192	70	1	1	7.8	149	79	36.8	95	14	94	0	0	0	1	12	1
193	63	0	1	6.8	132	84	37.4	104	20	98	0	0	0	0	5	0
194	43	0	1	8.3	126	90	36.4	76	20	92	0	1	1	0	5	0
195	64	0	1	6.7	103	60	37.5	74	20	90	0	0	0	0	9	0
196	62	0	1	4.6	129	84	36.0	76	18	98	0	0	0	0	4	0
197	44	0	1	7.1	124	71	38.8	127	22	97	0	0	0	0	5	0
198	44	1	1	4.9	141	94	36.4	70	22	97	0	1	0	0	19	0
199	62	0	1	7.6	141	78	36.8	102	20	98	0	0	1	0	5	0
200	63	0	1	6	132	78	36.6	117	32	78	0	0	1	0	19	1
201	61	1	1	6.4	114	76	38.3	80	27	93	0	1	1	0	12	0
202	51	1	1	7.4	126	76	36.3	89	18	94	0	1	0	0	2	0
203	43	0	1	5.7	102	70	36.5	116	21	100	0	1	0	0	20	0
204	46	1	1	9	135	80	36.4	98	20	92	0	1	0	0	12	0
205	39	0	1	5.7	99	56	36.7	122	19	95	0	1	0	0	4	1
206	94	1	1	6.7	118	60	36.5	108	16	94	0	0	1	0	4	0
207	43	1	1	6.8	104	86	36.4	72	20	97	0	0	0	0	6	0
208	54	1	1	7.4	130	70	36.5	100	24	91	0	0	0	0	2	0
209	34	0	1	8.1	107	61	36.2	105	29	100	0	1	1	0	4	0
210	49	0	1	6	114	58	36.2	107	20	100	0	1	0	0	10	0
211	81	0	1	8.6	132	58	36.2	95	22	97	0	0	0	0	16	1
212	79	1	1	7	101	63	36.5	108	16	100	0	0	1	0	21	1
213	68	0	4	4.9	140	75	38.9	113	24	68	0	0	1	0	16	1
214	19	0	1	5	128	91	36.5	83	19	100	0	0	0	0	6	0
215	61	0	1	8.1	105	53	36.7	102	24		0	1	1	0	12	1
216	50	1	1	9	141	98	38.3	116	24	97	0	0	1	0	19	0
217	25	1	1	5.4	120	68	37.4	149	20	99	0	1	0	0	9	0
218	28	0	1	5.9	119	80	36.6	90	16	98	0	0	0	0	2	0
219	43	0	1	6.5	107	70	36.5	116	21	100	0	1	0	1	20	0
220	77	0	1	5	105	55	36.5	95	40	70	0	0	0	0	19	0
221	55	1	1	4.8	110	84	36.2	87	20	100	0	1	0	0	5	0
222	48	1	1	8.5	124	76	38.0	93	37	78	0	0	0	0	1	0
223	52	0	4	5.7	120	85	36.7	102	24	93	0	0	0	0	5	0
224	57	1	2	3.9	156	94	36.5	72	20	96	0	0	0	1	2	0
225	44	0	1	6.8	118	80	36.1	133	20	84	0	1	0	0	18	0
226	18	0	1	5.3	117	80	37.1	110	22	100	0	1	0	0	6	0
227	32	0	3	8.2	115	66	37.6	88	20	100	0	0	0	0	3	0
228	28	1	1	5.9	129	69	37.6	86	22	99	0	0	0	0	1	0
229	24	0	1	7	115	86	36.6	86	20	100	0	0	0	0	18	0
230	84	0	1	5	139	69	36.5	75	20	83	0	0	1	0	2	1
231	60	0	1	5.2	132	57	37.9	99	22	100	0	0	0	0	3	0
232	30	1	1	5	154	74	36.4	108	20	98	0	0	0	0	5	0
233	45	0	1	6.3	128	80	36.6	91	28	96	0	1	0	0	3	0
234	37	0	1	4.8	130	72	37.0	139	24	91	0	1	0	0	6	0
235	55	0	1	5.4	154	65	36.6	89	18	92	0	0	0	0	2	0
236	26	0	1	5	119	78	36.3	89	20	98	0	1	0	0	2	0
	LEGEND	Key	Meaning
	Gender	0	Female
		1	Male
	Race	1	Black African
		2	White
		3	Coloured
		4	Asian
	DM	0	No
	HIV	1	Yes
	Hypertension
	Asthma/COPD
	Death	0	No
		1	Yes
